# Supplementary material for: High resolution mapping of traits related to whole-plant transpiration under increasing evaporative demand in wheat
Source: J Exp Bot. 2016 Mar 20;67(9):2847–60. doi: 10.1093/jxb/erw125 (PMC4861027; doi:10.1093/jxb/erw125)
Supplement: Supplementary Data [file supp_erw125_supplementary_table_S1.xlsx]

## Sheet: Final version
The complete list of 72 genes identified in the peak region of the major wheat QTL (QSLP.ucl.5A) controlling whole plant transpiration rate (TR) response to increasing vapor pressure deficit (VPD). Different row colors refer to different types of genes based on the annotations available for the homolog genes in the arabidopsis TAIR database. Yellow rows refer to drought response or developmental …
.
Contig ID	SNP marker	Position on RAC875/Kukri genetic map (cM)	Rice ortholog	Arabidopsis ortholog	Arabidopsis gene name (TAIR)	Gene function in Arabidopsis (TAIR database annotation)	Interpretation on gene function	Panel in Fig. 5
5AL_2749808			LOC_Os03g52860.1	AT1G55020	ARABIDOPSIS LIPOXYGENASE 1, ATLOX1, LIPOXYGENASE 1, LOX1	Defense response, defense response to bacterium, incompatible interaction, growth, jasmonic acid biosynthetic process, lateral root formation, lipid oxidation, membrane disassembly, oxylipin biosynthetic process, response to abscisic acid, response to jasmonic acid, response to wounding, root development	Root development, response to ABA	C
5AL_2706425	BobWhite_c48730_723	110.99	LOC_Os03g43930.2	AT2G34710	ARABIDOPSIS THALIANA HOMEOBOX PROTEIN 14, ATHB-14, ATHB14, PHABULOSA, PHABULOSA 1D, PHB, PHB-1D	Actin nucleation, adaxial/abaxial pattern specification, cell adhesion, cell division, cell growth, cell wall organization, cotyledon development, determination of bilateral symmetry, developmental growth, embryo development ending in seed dormancy, embryonic pattern specification, integument development, leaf development, leaf morphogenesis, lipid storage, meiotic DNA double-strand break formati…	Root, leaf development and hydraulics	E
5AL_2785956	BS00009369_51	110.99	LOC_Os03g43890	AT5G58230	ARABIDOPSIS MULTICOPY SUPRESSOR OF IRA1, ATMSI1, MATERNAL EFFECT EMBRYO ARREST 70, MEE70, MSI1, MULTICOPY SUPRESSOR OF IRA1	Cell proliferation, chromatin modification, embryo development ending in seed dormancy, floral organ formation, heterochromatin assembly, histone modification, leaf development, leaf morphogenesis, multicellular organismal development, pollen development, positive regulation of cell cycle, regulation of DNA replication, regulation of G2/M transition of mitotic cell cycle, regulation of flower dev…	Leaf elongation response to VPD?
5AL_2742183	Ex_c27046_1546	111.45	LOC_Os03g43684.1	AT1G03080	NET1D, NETWORKED 1D	Positive regulation of flavonoid biosynthetic process, protein targeting to membrane, regulation of plant-type hypersensitive response	Stress response
5AL_433697	Excalibur_c79344_151	112.37	LOC_Os03g43020.1	AT1G08780	ABI3-INTERACTING PROTEIN 3, AIP3, PFD4, PREFOLDIN 4	Protein folding
5AL_1128960			LOC_Os03g44150.1	AT5G46180	DELTA-OAT, ORNITHINE-DELTA-AMINOTRANSFERASE	Arginine catabolic process to glutamate, defense response to bacterium, incompatible interaction, fatty acid beta-oxidation, hyperosmotic salinity response, organ senescence, ornithine catabolic process, peroxisome organization, plant-type hypersensitive response, proline biosynthetic process, response to salt stress	Response to salinity stress
5AL_1225225			LOC_Os03g43360.2	AT2G30580	BMI1A, DREB2A-INTERACTING PROTEIN 2, DRIP2	Protein autoubiquitination, protein ubiquitination, response to water deprivation	Response to water deficit	G
5AL_1821805			LOC_Os10g28020.2	AT4G14570	AARE, ACYLAMINO ACID-RELEASING ENZYME, ATAARE	Proteolysis, response to cadmium ion	Stress response
5AL_2214469			LOC_Os03g53200.1	AT1G66410	CALMODULIN 4, CAM4	Golgi localization, actin filament-based movement, calcium-mediated signaling, mitochondrion localization, peroxisome localization, response to mechanical stimulus	Response to mechanical stress
5AL_2670057			-
5AL_2671214			LOC_Os12g37740.1	AT3G07040	RESISTANCE TO P. SYRINGAE PV MACULICOLA 1, RESISTANCE TO PSEUDOMONAS SYRINGAE 3, RPM1, RPS3	Defense response, plant-type hypersensitive response	Stress response
5AL_2676759			LOC_Os03g43910.1	AT3G29130		Biological processes
5AL_2681049			LOC_Os03g53150.1	AT3G04730	IAA16, INDOLEACETIC ACID-INDUCED PROTEIN 16	Auxin-activated signaling pathway, regulation of transcription, DNA-templated, response to auxin, response to cadmium ion, response to cyclopentenone, response to osmotic stress, transcription, DNA-templated	Response to water deficit, auxins	B
5AL_2730744			LOC_Os03g44430.1	AT1G71850	Ubiquitin carboxyl-terminal hydrolase family protein	Pyrimidine ribonucleotide biosynthetic process
5AL_2804956			LOC_Os03g52860.1	AT1G55020	ARABIDOPSIS LIPOXYGENASE 1, ATLOX1, LIPOXYGENASE 1, LOX1	Defense response, defense response to bacterium, incompatible interaction, growth, jasmonic acid biosynthetic process, lateral root formation, lipid oxidation, membrane disassembly, oxylipin biosynthetic process, response to abscisic acid, response to jasmonic acid, response to wounding, root development	Root development, response to ABA	D
5AL_2752878			LOC_Os10g07616.1			NA
5AL_2757868			LOC_Os03g44484.2	AT4G21710	EMB1989, EMBRYO DEFECTIVE 1989, NRPB2, RPB2	RNA splicing, via endonucleolytic cleavage and ligation, embryo development ending in seed dormancy, nuclear-transcribed mRNA catabolic process, transcription from RNA polymerase II promoter, transcription, DNA-templated
5AL_2770845			LOC_Os12g40890.1	AT3G04730	IAA16, INDOLEACETIC ACID-INDUCED PROTEIN 16	Auxin-activated signaling pathway, regulation of transcription, DNA-templated, response to auxin, response to cadmium ion, response to cyclopentenone, response to osmotic stress, transcription, DNA-templated	Response to water deficit, Auxins	H
5AL_2807279			LOC_Os03g52970.2	AT5G05920	DEOXYHYPUSINE SYNTHASE, DHS	Deoxyhypusine biosynthetic process from spermidine, embryo sac development,peptidyl-lysine modification to peptidyl-hypusine
5AL_2773538			LOC_Os03g52910.1	AT4G19390		Biological processes
5AL_2794383			LOC_Os03g43420.1	AT1G47720	ORGANELLAR SINGLE-STRANDED, OSB1	Mitochondrial genome maintenance, negative regulation of DNA recombination,positive regulation of transcription, DNA-templated, post-translational protein modification, regulation of transcription, DNA-templated
5AL_2796461			LOC_Os12g13824.1	AT1G67620		Biological_process, protein folding, response to endoplasmic reticulum stress, response to heat, response to high light intensity, response to hydrogen peroxide	Response to heat stress
5AL_2797219			LOC_Os03g43850.1	AT1G79050	HOMOLOG OF BACTERIAL RECA, RECA1	DNA recombinase assembly, DNA recombination, DNA repair, SOS response, cellular response to DNA damage stimulus, cytokinin biosynthetic process, mitotic recombination, reciprocal meiotic recombination, response to ionizing radiation, strand invasion	Stress response, cytokinins
5AL_2798122			LOC_Os03g40020.1			NA
5AL_2805025			LOC_Os07g42300.1	AT1G30230	EEF-1BB1, EF1BB, ELONGATION FACTOR 1B BETA, EUKARYOTIC ELONGATION FACTOR 1B BETA 1	Lignin metabolic process, plant-type cell wall assembly, regulation of cellulose biosynthetic process, response to cadmium ion, translational elongation	Cell wall and turgor/ expansion?
5AL_2806463			LOC_Os03g43760.1	AT3G22750		Protein phosphorylation
5AL_2772217			LOC_Os03g52970.2	AT5G05920	DEOXYHYPUSINE SYNTHASE, DHS	Deoxyhypusine biosynthetic process from spermidine, embryo sac development, peptidyl-lysine modification to peptidyl-hypusine
5AL_2811548			LOC_Os03g43720.4	AT3G13050	ATNIAP, NIAP, NICOTINATE TRANSPORTER	N-methylnicotinate transport, amino acid transport, cation transmembrane transport, endoplasmic reticulum unfolded protein response, ethylene biosynthetic process,jasmonic acid mediated signaling pathway, nicotinate transport, nitrate transport, plant-type cell wall modification, pollen tube growth, protein targeting to membrane, regulation of plant-type hypersensitive response, salicylic acid me…	Stress response, ethylene
5AL_684390			LOC_Os02g51830.1	AT3G46100	ATHRS1, HISTIDYL-TRNA SYNTHETASE 1, HRS1	Histidyl-tRNA aminoacylation
5AL_2688835	Tdurum_contig86202_145	112.82	-
5AL_2731537	BS00074299_51	112.82	LOC_Os03g53000	AT3G23100	HOMOLOG OF X-RAY REPAIR CROSS COMPLEMENTING 4, XRCC4	DNA recombination, double-strand break repair
5AL_2753453	Ku_c19858_2078	112.82	LOC_Os03g52980.1	AT1G56290		Embryo development ending in seed dormancy, embryo sac egg cell differentiation, lipid storage, mRNA export from nucleus, maintenance of meristem identity, meristem structural organization, mitotic recombination, photomorphogenesis, protein ubiquitination, regulation of flower development, response to freezing, seed dormancy process, seed germination, sugar mediated signaling pathway, vegetative …
5AL_2786992	Tdurum_contig52695_388	112.82	LOC_Os03g53050			NA
5DL_4573934	Tdurum_contig52695_323	112.82	LOC_Os03g53050	AT2G30590	WRKY DNA-BINDING PROTEIN 21, WRKY21	Regulation of transcription, DNA-templated, transcription, DNA-templated
5AL_1362889			LOC_Os03g53400.1	AT3G63310	ATLFG2, BIL4, BRZ-INSENSITIVE-LONG HYPOCOTYLS 4, LFG2, LIFEGUARD 2	Brassinosteroid mediated signaling pathway, unidimensional cell growth	Cell turgor, growth?
5AL_2748860			LOC_Os03g53020.1	AT5G43650	BHLH92	Regulation of transcription, DNA-templated, transcription, DNA-templated
5AL_2766141			LOC_Os03g44010.1	AT5G12230	MED19A	Nuclear-transcribed mRNA catabolic process, regulation of transcription, DNA-templated, transcription, DNA-templated
5AL_2798766			LOC_Os03g53080.1	AT1G06770	ATRING1B, DREB2A-INTERACTING PROTEIN 1, DRIP1	Protein autoubiquitination, protein ubiquitination, response to water deprivation	Response to water deficit
5AL_2801089			LOC_Os03g43510.1			NA
5AL_2803630			LOC_Os08g08060.1	AT1G12470		Gravitropism, intracellular protein transport, positive regulation of cell proliferation, vesicle-mediated transport	Aquaporin trafficking?
5AL_2811102			LOC_Os03g53750.2	AT4G16440	GOLLUM, GROWTH AT DIFFERENT OXYGEN LEVELS INFLUENCES MORPHOGENESIS, HOMOLOG OF YEAST NAR1, NAR1	RNA processing, chromosome segregation, meiotic DNA double-strand break formation, mitotic cell cycle, positive regulation of cellular process, reciprocal meiotic recombination, response to oxygen levels, response to xenobiotic stimulus, synapsis	Stress response
5AL_2742504	BS00044408_51	113.28	LOC_Os03g53230.1	AT3G22890	APS1, ATP SULFURYLASE 1, ATPS1	Hydrogen sulfide biosynthetic process, response to cadmium ion, response to cytokinin, selenium compound metabolic process	Stress response
5AL_2746393	BS00071402_51	113.28	LOC_Os03g53190.2	AT3G54560	HISTONE H2A 11, HTA11	Chromatin organization, chromatin remodeling, chromatin silencing, defense response to bacterium, detection of temperature stimulus, flower development, regulation of DNA methylation, regulation of flower development, regulation of gene expression	Response to temperature
5AL_2102481	wsnp_Ex_c13258_20911706	113.28	LOC_Os03g53270.2	AT3G22850		Cellular modified amino acid biosynthetic process, glutamine metabolic process, phenylpropanoid metabolic process, polyamine catabolic process, response to abscisic acid	Response to ABA	A
5AL_2739300	Kukri_c29560_455	113.28	LOC_Os03g53310.1	AT3G22845		Protein transport, sphingoid biosynthetic process, sterol biosynthetic process, vesicle-mediated transport	Aquaporin trafficking
5AL_2689923			LOC_Os01g29430.2	AT5G19020	MEF18, MITOCHONDRIAL EDITING FACTOR 18	Embryo sac egg cell differentiation, mitochondrial mRNA modification, positive regulation of cellular process, response to xenobiotic stimulus	Stress response
5AL_2729113			LOC_Os03g53510.2	AT5G50230		Multicellular organismal development
5AL_2758399			LOC_Os03g53770.1	AT5G32450		Nucleic acid binding, nucleotide binding
5AL_2768052			LOC_Os03g53760.1			NA
5AL_2768385			LOC_Os03g53880.2	AT5G20930	TOUSLED, TSL	Protein phosphorylation
5AL_2775644			LOC_Os11g07690.1			NA
5AL_2790224			LOC_Os03g33750.1			NA
5AL_2799877			LOC_Os04g42810.1			NA
5AL_2809090			LOC_Os03g53800.4	AT5G20950		Carbohydrate metabolic process, glucan catabolic process, response to endoplasmic reticulum stress, systemic acquired resistance	Stress response
5AL_2783366			LOC_Os03g52860.1	AT1G55020	ARABIDOPSIS LIPOXYGENASE 1, ATLOX1, LIPOXYGENASE 1, LOX1	Defense response, defense response to bacterium, incompatible interaction, growth, jasmonic acid biosynthetic process, lateral root formation, lipid oxidation, membrane disassembly, oxylipin biosynthetic process, response to abscisic acid, response to jasmonic acid, response to wounding, root development	Root development, response to ABA	I
5AL_2804824			LOC_Os03g53800.4	AT5G20950		Carbohydrate metabolic process, response to endoplasmic reticulum stress, systemic acquired resistance	Stress response
5AL_2811103			LOC_Os03g53750.1	AT4G16440	GOLLUM, GROWTH AT DIFFERENT OXYGEN LEVELS INFLUENCES MORPHOGENESIS, HOMOLOG OF YEAST NAR1, NAR1	RNA processing, chromosome segregation, meiotic DNA double-strand break formation, mitotic cell cycle, positive regulation of cellular process, reciprocal meiotic recombination, response to oxygen levels, response to xenobiotic stimulus, synapsis	Stress response
5AL_2750956	wsnp_Ex_c62818_62296773	113.28	LOC_Os03g53250.1	AT1G04210		Protein phosphorylation
5AL_2778861	BS00065481_51	113.28	-
5AL_2804102	IAAV619	113.28	LOC_Os03g53280.1	AT1G03060	BCHA1, BEACH-DOMAIN HOMOLOG A1, SPI, SPIRRIG	Multidimensional cell growth, response to abscisic acid, signal transduction, trichome morphogenesis, vacuole organization	Response to ABA
5DL_625672	Excalibur_c37943_221	113.28	LOC_Os03g53270	AT5G43830		Glutamine metabolic process
5AL_2797753	Ex_c24587_139	113.61	LOC_Os03g53600	AT4G17420		Biological processes
5BL_10758770	IACX10100	113.74	LOC_Os03g53580	AT1G05440		DNA methylation, DNA replication initiation, cell proliferation, chromatin silencing, chromatin silencing by small RNA, cytokinesis by cell plate formation, gene silencing, gene silencing by RNA, histone H3-K9 methylation, histone lysine methylation, lipid transport, methylation-dependent chromatin silencing, microtubule cytoskeleton organization, petal formation, regulation of DNA replication, r…
5DL_4465012	BS00011360_51	113.74	LOC_Os03g53580	AT1G05440		DNA methylation, DNA replication initiation, cell proliferation, chromatin silencing, chromatin silencing by small RNA, cytokinesis by cell plate formation, gene silencing, gene silencing by RNA, histone H3-K9 methylation, histone lysine methylation, lipid transport, methylation-dependent chromatin silencing, microtubule cytoskeleton organization, petal formation, regulation of DNA replication, r…
5DL_4580238	wsnp_Ra_c3414_6378271	113.74	LOC_Os03g53490			NA
5AL_1423517	BS00006196_51	113.74	LOC_Os12g19420	ATCG00430	PHOTOSYSTEM II REACTION CENTER PROTEIN G, PSBG	DNA-templated transcription, elongation, cellular respiration, generation of precursor metabolites and energy, oxidation-reduction process, photosynthesis, photosynthesis, light reaction, transport	Leaf gas exchange, stomata regulation
5AL_2690601	Ra_c14657_678	113.74	LOC_Os03g53660.1	AT2G31900	ATMYO5, ATXIF, MYOSIN 5, MYOSIN XI F, MYOSIN-LIKE PROTEIN XIF, XIF	Golgi localization, actin filament-based movement, cell wall macromolecule metabolic process, mitochondrion localization, peroxisome localization, response to nematode, xylem development	Root, leaf hydraulics	F
5AL_2744476	BS00096940_51	113.74	LOC_Os03g53670.1	AT3G13460	ECT2, EVOLUTIONARILY CONSERVED C-TERMINAL REGION 2	Physically interacts with CIPK1.
5AL_2768767	Ku_c21002_1075	113.74	LOC_Os03g53490			NA
5AL_2796767	BS00022069_51	113.74	-
5DL_4556147	RAC875_c5850_287	113.74	LOC_Os03g53630	AT4G14920		Regulation of transcription, DNA-templated
5DL_4582355	JD_c889_708	113.74	LOC_Os03g53600	AT4G17420		Biological processes
